# Supplementary material for: Experimental Selection of Paromomycin Resistance in Leishmania donovani Amastigotes Induces Variable Genomic Polymorphisms
Source: Microorganisms. 2021 Jul 21;9(8):1546. doi: 10.3390/microorganisms9081546 (PMC8398221; doi:10.3390/microorganisms9081546)
Supplement: Supplementary file 1 [file microorganisms-09-01546-s001.zip]

Archive with 1 entries (1 files):
- microorganisms-1285507-supplementary.pdf
